# Supplementary material for: RNA-Interference-Mediated miR-122-Based Gene Regulation in Colon Cancer, a Structural In Silico Analysis
Source: Int J Mol Sci. 2022 Dec 3;23(23):15257. doi: 10.3390/ijms232315257 (PMC9739210; doi:10.3390/ijms232315257)
Supplement: Supplementary file 1 [file ijms-23-15257-s001.zip]

Archive with 1 entries (1 files):
- ijms-1970768-supplementary.pdf
